# Supplementary material for: Fear at the time of the COVID-19 pandemic: validation of the Arabic version of the Four-Dimensional Symptom Questionnaire among Saudi-based respondents
Source: BJPsych Open. 2021 Jan 12;7(1):e33. doi: 10.1192/bjo.2020.166 (PMC7804080; doi:10.1192/bjo.2020.166)
Supplement: Supplementary file 1 [file S2056472420001660sup.zip]

Archive with 4 entries (4 files):
- S2056472420001660sup001.docx
- S2056472420001660sup002.docx
- S2056472420001660sup003.docx
- S2056472420001660sup004.docx
